# Supplementary material for: Design, Synthesis, and In Vitro, In Silico and In Cellulo Evaluation of New Pyrimidine and Pyridine Amide and Carbamate Derivatives as Multi-Functional Cholinesterase Inhibitors
Source: Pharmaceuticals (Basel). 2022 May 27;15(6):673. doi: 10.3390/ph15060673 (PMC9227096; doi:10.3390/ph15060673)
Supplement: Supplementary file 1 [file pharmaceuticals-15-00673-s001.zip]

Archive with 1 entries (1 files):
- pharmaceuticals-1723520-supplementary.pdf
